# Supplementary material for: Progression of Diabetic Kidney Disease and Gastrointestinal Symptoms in Patients with Type I Diabetes
Source: Biomedicines. 2023 Sep 29;11(10):2679. doi: 10.3390/biomedicines11102679 (PMC10604159; doi:10.3390/biomedicines11102679)
Supplement: Supplementary file 1 [file biomedicines-11-02679-s001.zip]

Archive with 3 entries (3 files):
- Supplement S1.pdf
- Supplement S2.pdf
- Supplement_S3.pdf
